# Supplementary material for: Laparoscopic Right Hemihepatectomy after Future Liver Remnant Modulation: A Single Surgeon’s Experience
Source: Cancers (Basel). 2023 May 21;15(10):2851. doi: 10.3390/cancers15102851 (PMC10216226; doi:10.3390/cancers15102851)
Supplement: Supplementary file 1 [file cancers-15-02851-s001.zip]

Archive with 1 entries (1 files):
- cancers-2371657-supplementary.pdf
